# Supplementary material for: A digital memories based user authentication scheme with privacy preservation
Source: PLoS One. 2017 Nov 30;12(11):e0186925. doi: 10.1371/journal.pone.0186925 (PMC5708710; doi:10.1371/journal.pone.0186925)
Supplement: S2 File — (SPDL) [file pone.0186925.s002.spdl]

hashfunction H1;

usertype Timestamp;


protocol User-DMAS-REG(User,DMAS) 

{

	role User

	{

		const DevID : Nonce;

		const UserID : Nonce;

		const P : Nonce;

		const R-I : Nonce;

		

		fresh Ts : Timestamp;

			

		send_1(User,DMAS,{DevID,UserID,User}pk(DMAS));

		send_2(User,DMAS,{{P}k(User,DMAS),R-I,DevID,UserID,User,Ts}pk(DMAS));

		recv_3(DMAS,User,{H1(UserID,DevID,R-I),Ts,DMAS}sk(DMAS));


		claim(User,Secret,P);

		claim(User,Secret,R-I);

		claim(User,Secret,DevID);

		claim(User,Secret,UserID);

		claim(User,Alive);

		claim(User,Weakagree);

		claim(User,Niagree);

		claim(User,Nisynch);

	};


	role DMAS

	{

		var DevID : Nonce;

		var UserID : Nonce;

		var R-I : Nonce;

		var P : Nonce;


		fresh Ts : Timestamp;


		recv_1(User,DMAS,{DevID,UserID,User}pk(DMAS));

		recv_2(User,DMAS,{{P}k(User,DMAS),R-I,DevID,UserID,User,Ts}pk(DMAS));

		send_3(DMAS,User,{H1(UserID,DevID,R-I),Ts,DMAS}sk(DMAS));


		claim(DMAS,Secret,P);

		claim(DMAS,Secret,R-I);

		claim(DMAS,Secret,DevID);

		claim(DMAS,Secret,UserID);

		claim(DMAS,Alive);

		claim(DMAS,Weakagree);

		claim(DMAS,Niagree);

		claim(DMAS,Nisynch);

		

	};

};
