# Supplementary material for: A digital memories based user authentication scheme with privacy preservation
Source: PLoS One. 2017 Nov 30;12(11):e0186925. doi: 10.1371/journal.pone.0186925 (PMC5708710; doi:10.1371/journal.pone.0186925)
Supplement: S4 File — (ZIP) [file pone.0186925.s004.zip]

Archive with 351 entries (336 files):
- S4_File/
- S4_File/scyther-w32-v1.1.3/
- S4_File/scyther-w32-v1.1.3/.gitignore
- S4_File/scyther-w32-v1.1.3/batcher.sh
- S4_File/scyther-w32-v1.1.3/Changelog.txt
- S4_File/scyther-w32-v1.1.3/combos-book.sh
- S4_File/scyther-w32-v1.1.3/combos-ike.sh
- S4_File/scyther-w32-v1.1.3/combos-ikev0.sh
- S4_File/scyther-w32-v1.1.3/combos-ikev1.sh
- S4_File/scyther-w32-v1.1.3/combos-ikev2.sh
- S4_File/scyther-w32-v1.1.3/combos-iso.sh
- S4_File/scyther-w32-v1.1.3/generate-attack-graphs.py
- S4_File/scyther-w32-v1.1.3/GNU-General-Public-License.txt
- S4_File/scyther-w32-v1.1.3/Gui/
- S4_File/scyther-w32-v1.1.3/Gui/About.py
- S4_File/scyther-w32-v1.1.3/Gui/About.pyc
- S4_File/scyther-w32-v1.1.3/Gui/Attackwindow.py
- S4_File/scyther-w32-v1.1.3/Gui/Attackwindow.pyc
- S4_File/scyther-w32-v1.1.3/Gui/Editor.py
- S4_File/scyther-w32-v1.1.3/Gui/Editor.pyc
- S4_File/scyther-w32-v1.1.3/Gui/Error.py
- S4_File/scyther-w32-v1.1.3/Gui/Error.pyc
- S4_File/scyther-w32-v1.1.3/Gui/Icon.py
- S4_File/scyther-w32-v1.1.3/Gui/Icon.pyc
- S4_File/scyther-w32-v1.1.3/Gui/Mainwindow.py
- S4_File/scyther-w32-v1.1.3/Gui/Mainwindow.pyc
- S4_File/scyther-w32-v1.1.3/Gui/Makeimage.py
- S4_File/scyther-w32-v1.1.3/Gui/Makeimage.pyc
- S4_File/scyther-w32-v1.1.3/Gui/Misc.py
- S4_File/scyther-w32-v1.1.3/Gui/Misc.pyc
- S4_File/scyther-w32-v1.1.3/Gui/Preference.py
- S4_File/scyther-w32-v1.1.3/Gui/Preference.pyc
- S4_File/scyther-w32-v1.1.3/Gui/Scytherthread.py
- S4_File/scyther-w32-v1.1.3/Gui/Scytherthread.pyc
- S4_File/scyther-w32-v1.1.3/Gui/Settingswindow.py
- S4_File/scyther-w32-v1.1.3/Gui/Settingswindow.pyc
- S4_File/scyther-w32-v1.1.3/Gui/Temporary.py
- S4_File/scyther-w32-v1.1.3/Gui/Temporary.pyc
- S4_File/scyther-w32-v1.1.3/Gui/Version.py
- S4_File/scyther-w32-v1.1.3/Gui/Version.pyc
- S4_File/scyther-w32-v1.1.3/Gui/__init__.py
- S4_File/scyther-w32-v1.1.3/Gui/__init__.pyc
- S4_File/scyther-w32-v1.1.3/Images/
- S4_File/scyther-w32-v1.1.3/Images/scyther-gui-16.ico
- S4_File/scyther-w32-v1.1.3/Images/scyther-gui-32.ico
- S4_File/scyther-w32-v1.1.3/Images/scyther-gui-64.ico
- S4_File/scyther-w32-v1.1.3/Images/scyther-icon.svg
- S4_File/scyther-w32-v1.1.3/Images/scyther-splash.png
- S4_File/scyther-w32-v1.1.3/INSTALL.md
- S4_File/scyther-w32-v1.1.3/INSTALL.txt
- S4_File/scyther-w32-v1.1.3/json-scyther.py
- S4_File/scyther-w32-v1.1.3/make-bsub.py
- S4_File/scyther-w32-v1.1.3/mpa.spdl
- S4_File/scyther-w32-v1.1.3/noname.spdl
- S4_File/scyther-w32-v1.1.3/notes-brutus-mpa.txt
- S4_File/scyther-w32-v1.1.3/ns3.spdl
- S4_File/scyther-w32-v1.1.3/nsl3-broken.spdl
- S4_File/scyther-w32-v1.1.3/nsl3.spdl
- S4_File/scyther-w32-v1.1.3/precompute-ike.sh
- S4_File/scyther-w32-v1.1.3/progressbarDummy.py
- S4_File/scyther-w32-v1.1.3/Protocols/
- S4_File/scyther-w32-v1.1.3/Protocols/andrew-ban-concrete.spdl
- S4_File/scyther-w32-v1.1.3/Protocols/andrew-ban.spdl
- S4_File/scyther-w32-v1.1.3/Protocols/andrew-lowe-ban.spdl
- S4_File/scyther-w32-v1.1.3/Protocols/andrew.spdl
- S4_File/scyther-w32-v1.1.3/Protocols/ccitt509-1.spdl
- S4_File/scyther-w32-v1.1.3/Protocols/ccitt509-1c.spdl
- S4_File/scyther-w32-v1.1.3/Protocols/ccitt509-3.spdl
- S4_File/scyther-w32-v1.1.3/Protocols/ccitt509-ban3.spdl
- S4_File/scyther-w32-v1.1.3/Protocols/Demo/
- S4_File/scyther-w32-v1.1.3/Protocols/Demo/ns3.spdl
- S4_File/scyther-w32-v1.1.3/Protocols/Demo/nsl3-broken.spdl
- S4_File/scyther-w32-v1.1.3/Protocols/Demo/nsl3-updated-both.spdl
- S4_File/scyther-w32-v1.1.3/Protocols/Demo/nsl3.spdl
- S4_File/scyther-w32-v1.1.3/Protocols/denning-sacco-lowe.spdl
- S4_File/scyther-w32-v1.1.3/Protocols/denning-sacco.spdl
- S4_File/scyther-w32-v1.1.3/Protocols/IEEE-WIMAX/
- S4_File/scyther-w32-v1.1.3/Protocols/IEEE-WIMAX/pkmv2rsa.spdl
- S4_File/scyther-w32-v1.1.3/Protocols/IEEE-WIMAX/pkmv2rsacorrected.spdl
- S4_File/scyther-w32-v1.1.3/Protocols/IEEE-WIMAX/pkmv2satek.spdl
- S4_File/scyther-w32-v1.1.3/Protocols/IEEE-WIMAX/pqr.spdl
- S4_File/scyther-w32-v1.1.3/Protocols/IEEE-WIMAX/rsaplussatek.spdl
- S4_File/scyther-w32-v1.1.3/Protocols/IEEE-WIMAX/rsaplussatekcorrected.spdl
- S4_File/scyther-w32-v1.1.3/Protocols/IKE/
- S4_File/scyther-w32-v1.1.3/Protocols/IKE/common.h
- S4_File/scyther-w32-v1.1.3/Protocols/IKE/ikev1-pk-a1.cpp
- S4_File/scyther-w32-v1.1.3/Protocols/IKE/ikev1-pk-a1.spdl
- S4_File/scyther-w32-v1.1.3/Protocols/IKE/ikev1-pk-a12.cpp
- S4_File/scyther-w32-v1.1.3/Protocols/IKE/ikev1-pk-a12.spdl
- S4_File/scyther-w32-v1.1.3/Protocols/IKE/ikev1-pk-a2.cpp
- S4_File/scyther-w32-v1.1.3/Protocols/IKE/ikev1-pk-a2.spdl
- S4_File/scyther-w32-v1.1.3/Protocols/IKE/ikev1-pk-a22.cpp
- S4_File/scyther-w32-v1.1.3/Protocols/IKE/ikev1-pk-a22.spdl
- S4_File/scyther-w32-v1.1.3/Protocols/IKE/ikev1-pk-m.cpp
- S4_File/scyther-w32-v1.1.3/Protocols/IKE/ikev1-pk-m.spdl
- S4_File/scyther-w32-v1.1.3/Protocols/IKE/ikev1-pk-m2.cpp
- S4_File/scyther-w32-v1.1.3/Protocols/IKE/ikev1-pk-m2.spdl
- S4_File/scyther-w32-v1.1.3/Protocols/IKE/ikev1-pk2-a.cpp
- S4_File/scyther-w32-v1.1.3/Protocols/IKE/ikev1-pk2-a.spdl
- S4_File/scyther-w32-v1.1.3/Protocols/IKE/ikev1-pk2-a2.cpp
- S4_File/scyther-w32-v1.1.3/Protocols/IKE/ikev1-pk2-a2.spdl
- S4_File/scyther-w32-v1.1.3/Protocols/IKE/ikev1-pk2-m.cpp
- S4_File/scyther-w32-v1.1.3/Protocols/IKE/ikev1-pk2-m.spdl
- S4_File/scyther-w32-v1.1.3/Protocols/IKE/ikev1-pk2-m2.cpp
- S4_File/scyther-w32-v1.1.3/Protocols/IKE/ikev1-pk2-m2.spdl
- S4_File/scyther-w32-v1.1.3/Protocols/IKE/ikev1-psk-a.cpp
- S4_File/scyther-w32-v1.1.3/Protocols/IKE/ikev1-psk-a.spdl
- S4_File/scyther-w32-v1.1.3/Protocols/IKE/ikev1-psk-m-perlman.cpp
- S4_File/scyther-w32-v1.1.3/Protocols/IKE/ikev1-psk-m-perlman.spdl
- S4_File/scyther-w32-v1.1.3/Protocols/IKE/ikev1-psk-m.cpp
- S4_File/scyther-w32-v1.1.3/Protocols/IKE/ikev1-psk-m.spdl
- S4_File/scyther-w32-v1.1.3/Protocols/IKE/ikev1-quick-noid.cpp
- S4_File/scyther-w32-v1.1.3/Protocols/IKE/ikev1-quick-noid.spdl
- S4_File/scyther-w32-v1.1.3/Protocols/IKE/ikev1-quick-nopfs.cpp
- S4_File/scyther-w32-v1.1.3/Protocols/IKE/ikev1-quick-nopfs.spdl
- S4_File/scyther-w32-v1.1.3/Protocols/IKE/ikev1-quick.cpp
- S4_File/scyther-w32-v1.1.3/Protocols/IKE/ikev1-quick.spdl
- S4_File/scyther-w32-v1.1.3/Protocols/IKE/ikev1-sig-a-perlman1.cpp
- S4_File/scyther-w32-v1.1.3/Protocols/IKE/ikev1-sig-a-perlman1.spdl
- S4_File/scyther-w32-v1.1.3/Protocols/IKE/ikev1-sig-a-perlman2.cpp
- S4_File/scyther-w32-v1.1.3/Protocols/IKE/ikev1-sig-a-perlman2.spdl
- S4_File/scyther-w32-v1.1.3/Protocols/IKE/ikev1-sig-a1.cpp
- S4_File/scyther-w32-v1.1.3/Protocols/IKE/ikev1-sig-a1.spdl
- S4_File/scyther-w32-v1.1.3/Protocols/IKE/ikev1-sig-a2.cpp
- S4_File/scyther-w32-v1.1.3/Protocols/IKE/ikev1-sig-a2.spdl
- S4_File/scyther-w32-v1.1.3/Protocols/IKE/ikev1-sig-m-perlman.cpp
- S4_File/scyther-w32-v1.1.3/Protocols/IKE/ikev1-sig-m-perlman.spdl
- S4_File/scyther-w32-v1.1.3/Protocols/IKE/ikev1-sig-m.cpp
- S4_File/scyther-w32-v1.1.3/Protocols/IKE/ikev1-sig-m.spdl
- S4_File/scyther-w32-v1.1.3/Protocols/IKE/ikev2-child-nopfs.cpp
- S4_File/scyther-w32-v1.1.3/Protocols/IKE/ikev2-child-nopfs.spdl
- S4_File/scyther-w32-v1.1.3/Protocols/IKE/ikev2-child.cpp
- S4_File/scyther-w32-v1.1.3/Protocols/IKE/ikev2-child.spdl
- S4_File/scyther-w32-v1.1.3/Protocols/IKE/ikev2-eap.cpp
- S4_File/scyther-w32-v1.1.3/Protocols/IKE/ikev2-eap.spdl
- S4_File/scyther-w32-v1.1.3/Protocols/IKE/ikev2-eap2.cpp
- S4_File/scyther-w32-v1.1.3/Protocols/IKE/ikev2-eap2.spdl
- S4_File/scyther-w32-v1.1.3/Protocols/IKE/ikev2-mac.cpp
- S4_File/scyther-w32-v1.1.3/Protocols/IKE/ikev2-mac.spdl
- S4_File/scyther-w32-v1.1.3/Protocols/IKE/ikev2-mac2.cpp
- S4_File/scyther-w32-v1.1.3/Protocols/IKE/ikev2-mac2.spdl
- S4_File/scyther-w32-v1.1.3/Protocols/IKE/ikev2-mactosig.cpp
- S4_File/scyther-w32-v1.1.3/Protocols/IKE/ikev2-mactosig.spdl
- S4_File/scyther-w32-v1.1.3/Protocols/IKE/ikev2-mactosig2.cpp
- S4_File/scyther-w32-v1.1.3/Protocols/IKE/ikev2-mactosig2.spdl
- S4_File/scyther-w32-v1.1.3/Protocols/IKE/ikev2-sig-child-composed.cpp
- S4_File/scyther-w32-v1.1.3/Protocols/IKE/ikev2-sig-child-composed.spdl
- S4_File/scyther-w32-v1.1.3/Protocols/IKE/ikev2-sig-child.cpp
- S4_File/scyther-w32-v1.1.3/Protocols/IKE/ikev2-sig-child.spdl
- S4_File/scyther-w32-v1.1.3/Protocols/IKE/ikev2-sig-child2-composed.cpp
- S4_File/scyther-w32-v1.1.3/Protocols/IKE/ikev2-sig-child2-composed.spdl
- S4_File/scyther-w32-v1.1.3/Protocols/IKE/ikev2-sig-child2.cpp
- S4_File/scyther-w32-v1.1.3/Protocols/IKE/ikev2-sig-child2.spdl
- S4_File/scyther-w32-v1.1.3/Protocols/IKE/ikev2-sig.cpp
- S4_File/scyther-w32-v1.1.3/Protocols/IKE/ikev2-sig.spdl
- S4_File/scyther-w32-v1.1.3/Protocols/IKE/ikev2-sig2.cpp
- S4_File/scyther-w32-v1.1.3/Protocols/IKE/ikev2-sig2.spdl
- S4_File/scyther-w32-v1.1.3/Protocols/IKE/ikev2-sigtomac.cpp
- S4_File/scyther-w32-v1.1.3/Protocols/IKE/ikev2-sigtomac.spdl
- S4_File/scyther-w32-v1.1.3/Protocols/IKE/ikev2-sigtomac2.cpp
- S4_File/scyther-w32-v1.1.3/Protocols/IKE/ikev2-sigtomac2.spdl
- S4_File/scyther-w32-v1.1.3/Protocols/IKE/jfki-core.cpp
- S4_File/scyther-w32-v1.1.3/Protocols/IKE/jfki-core.spdl
- S4_File/scyther-w32-v1.1.3/Protocols/IKE/jfki.cpp
- S4_File/scyther-w32-v1.1.3/Protocols/IKE/jfki.spdl
- S4_File/scyther-w32-v1.1.3/Protocols/IKE/jfkr-core.cpp
- S4_File/scyther-w32-v1.1.3/Protocols/IKE/jfkr-core.spdl
- S4_File/scyther-w32-v1.1.3/Protocols/IKE/jfkr.cpp
- S4_File/scyther-w32-v1.1.3/Protocols/IKE/jfkr.spdl
- S4_File/scyther-w32-v1.1.3/Protocols/IKE/make-mpa.py
- S4_File/scyther-w32-v1.1.3/Protocols/IKE/Makefile
- S4_File/scyther-w32-v1.1.3/Protocols/IKE/mpa/
- S4_File/scyther-w32-v1.1.3/Protocols/IKE/mpa/README.txt
- S4_File/scyther-w32-v1.1.3/Protocols/IKE/oakley-a.cpp
- S4_File/scyther-w32-v1.1.3/Protocols/IKE/oakley-a.spdl
- S4_File/scyther-w32-v1.1.3/Protocols/IKE/oakley-alt.cpp
- S4_File/scyther-w32-v1.1.3/Protocols/IKE/oakley-alt.spdl
- S4_File/scyther-w32-v1.1.3/Protocols/IKE/oakley-c.cpp
- S4_File/scyther-w32-v1.1.3/Protocols/IKE/oakley-c.spdl
- S4_File/scyther-w32-v1.1.3/Protocols/IKE/pp.sh
- S4_File/scyther-w32-v1.1.3/Protocols/IKE/scanner.py
- S4_File/scyther-w32-v1.1.3/Protocols/IKE/skeme-basic.cpp
- S4_File/scyther-w32-v1.1.3/Protocols/IKE/skeme-basic.spdl
- S4_File/scyther-w32-v1.1.3/Protocols/IKE/skeme-psk.cpp
- S4_File/scyther-w32-v1.1.3/Protocols/IKE/skeme-psk.spdl
- S4_File/scyther-w32-v1.1.3/Protocols/IKE/skeme-rekey.cpp
- S4_File/scyther-w32-v1.1.3/Protocols/IKE/skeme-rekey.spdl
- S4_File/scyther-w32-v1.1.3/Protocols/IKE/sts-mac.cpp
- S4_File/scyther-w32-v1.1.3/Protocols/IKE/sts-mac.spdl
- S4_File/scyther-w32-v1.1.3/Protocols/IKE/sts-main.cpp
- S4_File/scyther-w32-v1.1.3/Protocols/IKE/sts-main.spdl
- S4_File/scyther-w32-v1.1.3/Protocols/IKE/sts-modified.cpp
- S4_File/scyther-w32-v1.1.3/Protocols/IKE/sts-modified.spdl
- S4_File/scyther-w32-v1.1.3/Protocols/IKE/verify.sh
- S4_File/scyther-w32-v1.1.3/Protocols/IKE/verify_all.sh
- S4_File/scyther-w32-v1.1.3/Protocols/ISO-9798/
- S4_File/scyther-w32-v1.1.3/Protocols/ISO-9798/iso25-tag.spdl
- S4_File/scyther-w32-v1.1.3/Protocols/ISO-9798/iso26-tag.spdl
- S4_File/scyther-w32-v1.1.3/Protocols/ISO-9798/isoiec-9798-2-1-udkey.spdl
- S4_File/scyther-w32-v1.1.3/Protocols/ISO-9798/isoiec-9798-2-1.spdl
- S4_File/scyther-w32-v1.1.3/Protocols/ISO-9798/isoiec-9798-2-2-udkey.spdl
- S4_File/scyther-w32-v1.1.3/Protocols/ISO-9798/isoiec-9798-2-2.spdl
- S4_File/scyther-w32-v1.1.3/Protocols/ISO-9798/isoiec-9798-2-3-udkey.spdl
- S4_File/scyther-w32-v1.1.3/Protocols/ISO-9798/isoiec-9798-2-3.spdl
- S4_File/scyther-w32-v1.1.3/Protocols/ISO-9798/isoiec-9798-2-4-udkey.spdl
- S4_File/scyther-w32-v1.1.3/Protocols/ISO-9798/isoiec-9798-2-4.spdl
- S4_File/scyther-w32-v1.1.3/Protocols/ISO-9798/isoiec-9798-2-5.spdl
- S4_File/scyther-w32-v1.1.3/Protocols/ISO-9798/isoiec-9798-2-6.spdl
- S4_File/scyther-w32-v1.1.3/Protocols/ISO-9798/isoiec-9798-3-1.spdl
- S4_File/scyther-w32-v1.1.3/Protocols/ISO-9798/isoiec-9798-3-2.spdl
- S4_File/scyther-w32-v1.1.3/Protocols/ISO-9798/isoiec-9798-3-3.spdl
- S4_File/scyther-w32-v1.1.3/Protocols/ISO-9798/isoiec-9798-3-4.spdl
- S4_File/scyther-w32-v1.1.3/Protocols/ISO-9798/isoiec-9798-3-5.spdl
- S4_File/scyther-w32-v1.1.3/Protocols/ISO-9798/isoiec-9798-3-6-1.cpp
- S4_File/scyther-w32-v1.1.3/Protocols/ISO-9798/isoiec-9798-3-6-1.spdl
- S4_File/scyther-w32-v1.1.3/Protocols/ISO-9798/isoiec-9798-3-6-2.cpp
- S4_File/scyther-w32-v1.1.3/Protocols/ISO-9798/isoiec-9798-3-6-2.spdl
- S4_File/scyther-w32-v1.1.3/Protocols/ISO-9798/isoiec-9798-3-6.template
- S4_File/scyther-w32-v1.1.3/Protocols/ISO-9798/isoiec-9798-3-7-1.cpp
- S4_File/scyther-w32-v1.1.3/Protocols/ISO-9798/isoiec-9798-3-7-1.spdl
- S4_File/scyther-w32-v1.1.3/Protocols/ISO-9798/isoiec-9798-3-7-2.cpp
- S4_File/scyther-w32-v1.1.3/Protocols/ISO-9798/isoiec-9798-3-7-2.spdl
- S4_File/scyther-w32-v1.1.3/Protocols/ISO-9798/isoiec-9798-3-7.template
- S4_File/scyther-w32-v1.1.3/Protocols/ISO-9798/isoiec-9798-4-1-udkey.spdl
- S4_File/scyther-w32-v1.1.3/Protocols/ISO-9798/isoiec-9798-4-1.spdl
- S4_File/scyther-w32-v1.1.3/Protocols/ISO-9798/isoiec-9798-4-2-udkey.spdl
- S4_File/scyther-w32-v1.1.3/Protocols/ISO-9798/isoiec-9798-4-2.spdl
- S4_File/scyther-w32-v1.1.3/Protocols/ISO-9798/isoiec-9798-4-3-udkey.spdl
- S4_File/scyther-w32-v1.1.3/Protocols/ISO-9798/isoiec-9798-4-3.spdl
- S4_File/scyther-w32-v1.1.3/Protocols/ISO-9798/isoiec-9798-4-4-udkey.spdl
- S4_File/scyther-w32-v1.1.3/Protocols/ISO-9798/isoiec-9798-4-4.spdl
- S4_File/scyther-w32-v1.1.3/Protocols/ISO-9798/Makefile
- S4_File/scyther-w32-v1.1.3/Protocols/kaochow-v2.spdl
- S4_File/scyther-w32-v1.1.3/Protocols/kaochow-v3.spdl
- S4_File/scyther-w32-v1.1.3/Protocols/kaochow.spdl
- S4_File/scyther-w32-v1.1.3/Protocols/ksl-lowe.spdl
- S4_File/scyther-w32-v1.1.3/Protocols/ksl.spdl
- S4_File/scyther-w32-v1.1.3/Protocols/multi-NSL/
- S4_File/scyther-w32-v1.1.3/Protocols/multi-NSL/heuristics-results.txt
- S4_File/scyther-w32-v1.1.3/Protocols/multi-NSL/mnsl-results.txt
- S4_File/scyther-w32-v1.1.3/Protocols/multi-NSL/multinsl-generator.py
- S4_File/scyther-w32-v1.1.3/Protocols/multi-NSL/test-heuristics.py
- S4_File/scyther-w32-v1.1.3/Protocols/multi-NSL/test-variants.py
- S4_File/scyther-w32-v1.1.3/Protocols/MultiProtocolAttacks/
- S4_File/scyther-w32-v1.1.3/Protocols/MultiProtocolAttacks/andrew-ban-concrete.spdl
- S4_File/scyther-w32-v1.1.3/Protocols/MultiProtocolAttacks/andrew-ban.spdl
- S4_File/scyther-w32-v1.1.3/Protocols/MultiProtocolAttacks/andrew-lowe-ban.spdl
- S4_File/scyther-w32-v1.1.3/Protocols/MultiProtocolAttacks/BKE.spdl
- S4_File/scyther-w32-v1.1.3/Protocols/MultiProtocolAttacks/boyd.spdl
- S4_File/scyther-w32-v1.1.3/Protocols/MultiProtocolAttacks/ccitt509-ban3.spdl
- S4_File/scyther-w32-v1.1.3/Protocols/MultiProtocolAttacks/denning-sacco-lowe.spdl
- S4_File/scyther-w32-v1.1.3/Protocols/MultiProtocolAttacks/denning-sacco.spdl
- S4_File/scyther-w32-v1.1.3/Protocols/MultiProtocolAttacks/gong-nonce-b.spdl
- S4_File/scyther-w32-v1.1.3/Protocols/MultiProtocolAttacks/gong-nonce.spdl
- S4_File/scyther-w32-v1.1.3/Protocols/MultiProtocolAttacks/isoiec11770-2-13.spdl
- S4_File/scyther-w32-v1.1.3/Protocols/MultiProtocolAttacks/kaochow-v2.spdl
- S4_File/scyther-w32-v1.1.3/Protocols/MultiProtocolAttacks/kaochow-v3.spdl
- S4_File/scyther-w32-v1.1.3/Protocols/MultiProtocolAttacks/kaochow.spdl
- S4_File/scyther-w32-v1.1.3/Protocols/MultiProtocolAttacks/ksl.spdl
- S4_File/scyther-w32-v1.1.3/Protocols/MultiProtocolAttacks/needham-schroeder-sk-amend.spdl
- S4_File/scyther-w32-v1.1.3/Protocols/MultiProtocolAttacks/needham-schroeder-sk.spdl
- S4_File/scyther-w32-v1.1.3/Protocols/MultiProtocolAttacks/new.txt
- S4_File/scyther-w32-v1.1.3/Protocols/MultiProtocolAttacks/ns3.spdl
- S4_File/scyther-w32-v1.1.3/Protocols/MultiProtocolAttacks/nsl3.spdl
- S4_File/scyther-w32-v1.1.3/Protocols/MultiProtocolAttacks/otwayrees.spdl
- S4_File/scyther-w32-v1.1.3/Protocols/MultiProtocolAttacks/soph.spdl
- S4_File/scyther-w32-v1.1.3/Protocols/MultiProtocolAttacks/splice-as-cj.spdl
- S4_File/scyther-w32-v1.1.3/Protocols/MultiProtocolAttacks/splice-as-hc.spdl
- S4_File/scyther-w32-v1.1.3/Protocols/MultiProtocolAttacks/splice-as.spdl
- S4_File/scyther-w32-v1.1.3/Protocols/MultiProtocolAttacks/tmn.spdl
- S4_File/scyther-w32-v1.1.3/Protocols/MultiProtocolAttacks/wmf-brutus.spdl
- S4_File/scyther-w32-v1.1.3/Protocols/MultiProtocolAttacks/wmf-lowe.spdl
- S4_File/scyther-w32-v1.1.3/Protocols/MultiProtocolAttacks/wmf.spdl
- S4_File/scyther-w32-v1.1.3/Protocols/MultiProtocolAttacks/woo-lam-pi-1.spdl
- S4_File/scyther-w32-v1.1.3/Protocols/MultiProtocolAttacks/woo-lam-pi-2.spdl
- S4_File/scyther-w32-v1.1.3/Protocols/MultiProtocolAttacks/woo-lam-pi-3.spdl
- S4_File/scyther-w32-v1.1.3/Protocols/MultiProtocolAttacks/woo-lam-pi-f.spdl
- S4_File/scyther-w32-v1.1.3/Protocols/MultiProtocolAttacks/woo-lam.spdl
- S4_File/scyther-w32-v1.1.3/Protocols/MultiProtocolAttacks/yahalom-ban-paulson-modified.spdl
- S4_File/scyther-w32-v1.1.3/Protocols/MultiProtocolAttacks/yahalom-ban-paulson.spdl
- S4_File/scyther-w32-v1.1.3/Protocols/MultiProtocolAttacks/yahalom-ban.spdl
- S4_File/scyther-w32-v1.1.3/Protocols/MultiProtocolAttacks/yahalom-lowe.spdl
- S4_File/scyther-w32-v1.1.3/Protocols/MultiProtocolAttacks/yahalom.spdl
- S4_File/scyther-w32-v1.1.3/Protocols/needham-schroeder-lowe.spdl
- S4_File/scyther-w32-v1.1.3/Protocols/needham-schroeder-sk-amend.spdl
- S4_File/scyther-w32-v1.1.3/Protocols/needham-schroeder-sk.spdl
- S4_File/scyther-w32-v1.1.3/Protocols/needham-schroeder.spdl
- S4_File/scyther-w32-v1.1.3/Protocols/neumannstub-guttman-hwang.spdl
- S4_File/scyther-w32-v1.1.3/Protocols/neumannstub-guttman.spdl
- S4_File/scyther-w32-v1.1.3/Protocols/neumannstub-hwang.spdl
- S4_File/scyther-w32-v1.1.3/Protocols/neumannstub-keycompromise.spdl
- S4_File/scyther-w32-v1.1.3/Protocols/neumannstub.spdl
- S4_File/scyther-w32-v1.1.3/Protocols/NotModelled.txt
- S4_File/scyther-w32-v1.1.3/Protocols/otwayrees.spdl
- S4_File/scyther-w32-v1.1.3/Protocols/smartright.spdl
- S4_File/scyther-w32-v1.1.3/Protocols/splice-as-cj.spdl
- S4_File/scyther-w32-v1.1.3/Protocols/splice-as-hc.spdl
- S4_File/scyther-w32-v1.1.3/Protocols/splice-as.spdl
- S4_File/scyther-w32-v1.1.3/Protocols/tmn.spdl
- S4_File/scyther-w32-v1.1.3/Protocols/wmf-lowe.spdl
[truncated: 51 more entries]
