# Supplementary material for: A digital memories based user authentication scheme with privacy preservation
Source: PLoS One. 2017 Nov 30;12(11):e0186925. doi: 10.1371/journal.pone.0186925 (PMC5708710; doi:10.1371/journal.pone.0186925)
Supplement: S4 File — (ZIP) [file pone.0186925.s004.zip › S4_File/scyther-w32-v1.1.3/Gui/Temporary.py]

#!/usr/bin/python
"""
	Scyther : An automatic verifier for security protocols.
	Copyright (C) 2007-2013 Cas Cremers

	This program is free software; you can redistribute it and/or
	modify it under the terms of the GNU General Public License
	as published by the Free Software Foundation; either version 2
	of the License, or (at your option) any later version.

	This program is distributed in the hope that it will be useful,
	but WITHOUT ANY WARRANTY; without even the implied warranty of
	MERCHANTABILITY or FITNESS FOR A PARTICULAR PURPOSE.  See the
	GNU General Public License for more details.

	You should have received a copy of the GNU General Public License
	along with this program; if not, write to the Free Software
	Foundation, Inc., 51 Franklin Street, Fifth Floor, Boston, MA  02110-1301, USA.
"""


#---------------------------------------------------------------------------

""" Import externals """
import os
import tempfile
import atexit

#---------------------------------------------------------------------------

""" Local thing (can be done in numerous nicer ways) """
tempfiles = []

#---------------------------------------------------------------------------

def tempremove(tuple):
    (fd,fpname) = tuple
    #os.close(fd)
    os.remove(fpname)

def cleanupshop():
    global tempfiles

    for tuple in tempfiles:
        tempremove(tuple)

def tempcleaned(post=""):
    global tempfiles

    tuple = tempfile.mkstemp(post,"scyther_")
    tempfiles.append(tuple)
    return tuple

def tempcleanearly(tuple):
    global tempfiles

    tempfiles.remove(tuple)
    tempremove(tuple)

atexit.register(cleanupshop)


#---------------------------------------------------------------------------
# vim: set ts=4 sw=4 et list lcs=tab\:>-:
