# Supplementary material for: A digital memories based user authentication scheme with privacy preservation
Source: PLoS One. 2017 Nov 30;12(11):e0186925. doi: 10.1371/journal.pone.0186925 (PMC5708710; doi:10.1371/journal.pone.0186925)
Supplement: S4 File — (ZIP) [file pone.0186925.s004.zip › S4_File/scyther-w32-v1.1.3/precompute-ike.sh]

#!/bin/sh

./batcher.sh -m 2 --all-types --self-communication ~/src/ikev2/pp-results/mpa/ikev1*.spdl
./batcher.sh -m 2 --all-types --self-communication ~/src/ikev2/pp-results/mpa/ikev2*.spdl
