# Supplementary material for: A digital memories based user authentication scheme with privacy preservation
Source: PLoS One. 2017 Nov 30;12(11):e0186925. doi: 10.1371/journal.pone.0186925 (PMC5708710; doi:10.1371/journal.pone.0186925)
Supplement: S4 File — (ZIP) [file pone.0186925.s004.zip › S4_File/scyther-w32-v1.1.3/Protocols/andrew-ban-concrete.spdl]

# BAN concrete Andrew Secure RPC
#
# Modelled after the description in the SPORE library
# http://www.lsv.ens-cachan.fr/spore/andrewBAN2.html
#
# Note:
# The shared key between I and R is modelled as k(I,R) currently
# there is no way to express that this key is equal to k(R,I)
# In order to overcome this a 'dummy' role X has been hadded that recrypts
# a given term crypted with k(I,R) with k(R,I)
#
# Note:
# Recv 4 by the Initatior has been placed after the synchronisation claim
# as it allows trivial synchronisation attacks otherwise (the message is 
# completely fresh and can therefore always be replaced by an arbitrary value 
# created by the intruder) which are not considered in SPORE
#

usertype SessionKey;
const Fresh: Function;

protocol @swapkey(X)
{
    # Protocol added to work around the symmetry problems where k(I,R) != k(R,I)
    role X
    {
        var I,R: Agent;
        var T:Ticket;
        recv_!X1(X,X,I,R,{T}k(I,R));
        send_!X2(X,X,{T}k(R,I));
    }
}

protocol andrew-Concrete(I,R)
{
    
    role I
    {
        fresh ni: Nonce;
        var nr: Nonce;
        var kir: SessionKey;
        
        send_1(I,R, I,ni );
        recv_2(R,I, {ni,kir}k(I,R) );
        send_3(I,R, {ni}kir);
        claim_I1(I,Secret,kir);
        claim_I2(I,Nisynch);
        claim_I3(I,Empty,(Fresh,kir));
        recv_6(R,I, nr);
    }    
    
    role R
    {
        var ni: Nonce;
        fresh nr: Nonce;
        fresh kir: SessionKey;

        recv_1(I,R, I,ni );
        send_2(R,I, {ni,kir}k(I,R) );
        recv_3(I,R, {ni}kir);
        send_6(R,I, nr);
        claim_R1(R,Secret,kir);
        claim_R2(R,Nisynch);
        claim_R3(R,Empty,(Fresh,kir));
    }
}
