# Supplementary material for: A digital memories based user authentication scheme with privacy preservation
Source: PLoS One. 2017 Nov 30;12(11):e0186925. doi: 10.1371/journal.pone.0186925 (PMC5708710; doi:10.1371/journal.pone.0186925)
Supplement: S4 File — (ZIP) [file pone.0186925.s004.zip › S4_File/scyther-w32-v1.1.3/Protocols/Demo/nsl3-broken.spdl]

/* 
 * Needham-Schroeder-Lowe protocol,
 * broken version (wrong role name in first message)
 */

// The protocol description

protocol nsl3-broken(I,R)
{
	role I
	{
		fresh ni: Nonce;
		var nr: Nonce;

		send_1(I,R, {R,ni}pk(R) );
		recv_2(R,I, {ni,nr,R}pk(I) );
		send_3(I,R, {nr}pk(R) );

		claim_i1(I,Secret,ni);
		claim_i2(I,Secret,nr);
		claim_i3(I,Niagree);
		claim_i4(I,Nisynch);
	}	
	
	role R
	{
		var ni: Nonce;
		fresh nr: Nonce;

		recv_1(I,R, {R,ni}pk(R) );
		send_2(R,I, {ni,nr,R}pk(I) );
		recv_3(I,R, {nr}pk(R) );

		claim_r1(R,Secret,ni);
		claim_r2(R,Secret,nr);
		claim_r3(R,Niagree);
		claim_r4(R,Nisynch);
	}
}
