# Supplementary material for: A digital memories based user authentication scheme with privacy preservation
Source: PLoS One. 2017 Nov 30;12(11):e0186925. doi: 10.1371/journal.pone.0186925 (PMC5708710; doi:10.1371/journal.pone.0186925)
Supplement: S4 File — (ZIP) [file pone.0186925.s004.zip › S4_File/scyther-w32-v1.1.3/Protocols/denning-sacco-lowe.spdl]

# Lowe modified Denning-Sacco shared key
#
# Modelled after the description in the SPORE library
# http://www.lsv.ens-cachan.fr/spore/denningSaccoLowe.html
#
# Note:
# According to SPORE there are no attacks on this protocol. Scyther
# finds a straightforward pre-play attack on the first message, which
# violates synchronisation. However, this does not seem to be a
# practical attack unless consistency is required, e.g., for logging or
# auditing.

usertype Key;
usertype SessionKey;
usertype TimeStamp;
usertype ExpiredTimeStamp;
usertype PseudoFunction;
const dec: PseudoFunction;
const Fresh: Function;
const Compromised: Function;

protocol denningSacco-Lowe(I,R,S)
{
    role I
    {
        var W: Ticket;
        var Kir: SessionKey;
        var T: TimeStamp;
        var Nr: Nonce;

        send_1(I,S, I,R );
        recv_2(S,I, {R, Kir, T, W}k(I,S) );
        send_3(I,R, W);
        recv_4(R,I, {Nr}Kir);
        send_5(I,R, {{Nr}dec}Kir);
        claim_I1(I,Niagree);
        claim_I2(I,Nisynch);
        claim_I3(I,SKR,Kir);
        claim_I4(I,Empty,(Fresh,Kir));
    }    
    
    role R
    {
        var Kir: SessionKey;
        var T: TimeStamp;
        fresh Nr: Nonce;

        recv_3(I,R, {Kir,I,T}k(R,S));
        send_4(R,I, {Nr}Kir);
        recv_5(I,R, {{Nr}dec}Kir);
        claim_R1(R,Niagree);
        claim_R2(R,Nisynch);
        claim_R3(R,Secret,Kir);
        claim_R4(R,Empty,(Fresh,Kir));
    }
    
    role S
    {
        var W: Ticket;
        fresh Kir: SessionKey;
        fresh T: TimeStamp;

        recv_1(I,S, I,R );
        send_2(S,I, {R, Kir, T, {Kir, I,T}k(R,S)}k(I,S));
    }    
}
