# Supplementary material for: A digital memories based user authentication scheme with privacy preservation
Source: PLoS One. 2017 Nov 30;12(11):e0186925. doi: 10.1371/journal.pone.0186925 (PMC5708710; doi:10.1371/journal.pone.0186925)
Supplement: S4 File — (ZIP) [file pone.0186925.s004.zip › S4_File/scyther-w32-v1.1.3/Protocols/IEEE-WIMAX/pkmv2rsa.spdl]

/* 
 * PKMv2-RSA
 *
 * Initial model by:	Sjouke Mauw, Sasa Radomirovic (2007)
 * Model changes:	Cas Cremers (Nov 2012)
 *
 * Analysed in:		"A framework for compositional verification of security protocols"
 * 			With S. Andova, K. Gjosteen, S. Mauw, S. Mjolsnes, and S. Radomirovic.
 * 			Information and Computation, Special issue on Computer Security: 
 * 			Foundations and Automated Reasoning, Volume 206, Issues 2-4, pp. 425-459,
 * 			Elsevier, 2008. 
 */

// The protocol description

protocol pkmv2rsa(MS,BS)
{
	role MS
	{
		fresh msrand, said: Nonce;
		var prepak, bsrand: Nonce;

		send_rsa1(MS,BS, {msrand, said, MS}sk(MS) );
		recv_rsa2(BS,MS, {msrand, bsrand,{prepak,MS}pk(MS),BS}sk(BS) );
		send_rsa3(MS,BS, {bsrand}sk(MS) );

		claim_rsai3(MS,Niagree);
		claim_rsai4(MS,Nisynch);
		claim_rsai5(MS,SKR,prepak);
	}	
	
	role BS
	{
		var msrand, said: Nonce;
		fresh prepak, bsrand: Nonce;

		recv_rsa1(MS,BS, {msrand, said, MS}sk(MS) );
		send_rsa2(BS,MS, {msrand, bsrand,{prepak,MS}pk(MS),BS}sk(BS) );
		recv_rsa3(MS,BS, {bsrand}sk(MS) );

		claim_rsar3(BS,Niagree);
		claim_rsar4(BS,Nisynch);
		claim_rsar5(BS,SKR,prepak);
	}
}
