# Supplementary material for: A digital memories based user authentication scheme with privacy preservation
Source: PLoS One. 2017 Nov 30;12(11):e0186925. doi: 10.1371/journal.pone.0186925 (PMC5708710; doi:10.1371/journal.pone.0186925)
Supplement: S4 File — (ZIP) [file pone.0186925.s004.zip › S4_File/scyther-w32-v1.1.3/Protocols/IEEE-WIMAX/rsaplussatekcorrected.spdl]

/* 
 * PKMv2-RSA
 *
 * Initial model by:	Sjouke Mauw, Sasa Radomirovic (2007)
 * Model changes:	Cas Cremers (Nov 2012)
 *
 * Analysed in:		"A framework for compositional verification of security protocols"
 * 			With S. Andova, K. Gjosteen, S. Mauw, S. Mjolsnes, and S. Radomirovic.
 * 			Information and Computation, Special issue on Computer Security: 
 * 			Foundations and Automated Reasoning, Volume 206, Issues 2-4, pp. 425-459,
 * 			Elsevier, 2008. 
 */

// Setup

hashfunction hash;
hashfunction prepak;
const akid;
const u,d;

// The protocol description

protocol rsaplussatek(MS,BS)

{
  role MS
  {
    fresh msrand, msrand', said: Nonce;
    var prepak, bsrand, bsrand', tek0, tek1: Nonce;

    send_rsa1(MS,BS, {msrand, said, MS}sk(MS) );
    recv_rsa2(BS,MS, {msrand, bsrand,{prepak,MS}pk(MS),BS}sk(BS) );
    send_rsa3(MS,BS, {bsrand, BS}sk(MS) );

    recv_satek1(BS,MS, bsrand',akid,
      hash(d,prepak,BS,MS,bsrand',akid) );
    send_satek2(MS,BS, msrand',bsrand',akid,
      hash(u,prepak,BS,MS,msrand',bsrand',akid) );
    recv_satek3(BS,MS,
    msrand',bsrand',akid,{tek0,tek1}hash(prepak),
      hash(d,prepak,msrand',bsrand',akid,{tek0,tek1}hash(prepak)));

    claim_rsai3(MS,Niagree);
    claim_rsai4(MS,Nisynch);
    claim_rsai5(MS,SKR,prepak);
    claim_rsai6(MS,SKR,tek0);
    claim_rsai7(MS,SKR,tek1);
  } 
  
  role BS
  {
    var msrand, msrand', said: Nonce;
    fresh prepak, bsrand, bsrand', tek0, tek1: Nonce;

    recv_rsa1(MS,BS, {msrand, said, MS}sk(MS) );
    send_rsa2(BS,MS, {msrand, bsrand,{prepak,MS}pk(MS),BS}sk(BS) );
    recv_rsa3(MS,BS, {bsrand, BS}sk(MS) );

    send_satek1(BS,MS, bsrand',akid,
      hash(d,prepak,BS,MS,bsrand',akid) );
    recv_satek2(MS,BS, msrand',bsrand',akid,
      hash(u,prepak,BS,MS,msrand',bsrand',akid) );
    send_satek3(BS,MS,
    msrand',bsrand',akid,{tek0,tek1}hash(prepak),
      hash(d,prepak,msrand',bsrand',akid,{tek0,tek1}hash(prepak)));

    claim_rsar3(BS,Niagree);
    claim_rsar4(BS,Nisynch);
    claim_rsar5(BS,SKR,prepak);
    claim_rsar6(BS,SKR,tek0);
    claim_rsar7(BS,SKR,tek1);
  }
}
