# Supplementary material for: A digital memories based user authentication scheme with privacy preservation
Source: PLoS One. 2017 Nov 30;12(11):e0186925. doi: 10.1371/journal.pone.0186925 (PMC5708710; doi:10.1371/journal.pone.0186925)
Supplement: S4 File — (ZIP) [file pone.0186925.s004.zip › S4_File/scyther-w32-v1.1.3/Protocols/IKE/ikev1-pk-a12.spdl]

# 1 "ikev1-pk-a12.cpp"
# 1 "<command-line>"
# 1 "ikev1-pk-a12.cpp"
# 17 "ikev1-pk-a12.cpp"
# 1 "common.h" 1


 hashfunction prf, KDF;


hashfunction g, h;


hashfunction H;
# 97 "common.h"
protocol @oracle (DH, SWAP) {


 role DH {
  var i, r: Nonce;

  recv_!DH1( DH, DH, h(g(r),i) );
  send_!DH2( DH, DH, h(g(i),r) );
 }


 role SWAP {
  var i, r, Ni, Nr: Nonce;


  var Ci, Cr: Nonce;
# 150 "common.h"
  recv_!SWAP1( SWAP, SWAP, KDF(Ni, Nr, h(g(r),i), Ci, Cr) );
  send_!SWAP2( SWAP, SWAP, KDF(Ni, Nr, h(g(i),r), Ci, Cr) );

 }


}
# 18 "ikev1-pk-a12.cpp" 2
# 27 "ikev1-pk-a12.cpp"
usertype String;
const list, algo: String;


protocol @executability(O) {


 role O {
  var i, r, Ni, Nr, Ci, Cr: Nonce;
  var I, R: Agent;


  recv_!O1( O, O, prf(Ni, Nr, h(g(i),r), g(r), g(i), Cr, Ci, list, R) );
  send_!O2( O, O, prf(Ni, Nr, h(g(r),i), g(r), g(i), Cr, Ci, list, R) );


  recv_!O3( O, O, {prf(Ni, Nr, h(g(r),i), g(i), g(r), Ci, Cr, list, I)}KDF(Ni, Nr, h(g(r),i), Ci, Cr) );
  send_!O4( O, O, {prf(Ni, Nr, h(g(i),r), g(i), g(r), Ci, Cr, list, I)}KDF(Ni, Nr, h(g(i),r), Ci, Cr) );

 }


}

protocol ikev1-pk-a12(I, R)
{
 role I {
  fresh i, Ni, Ci: Nonce;
  var Nr, Cr: Nonce;
  var Gr: Ticket;

  send_1( I, R, Ci, list, g(i), {I}pk(R), {Ni}pk(R) );
  recv_!2( R, I, Ci, Cr, algo, Gr, {R}pk(I), {Nr}pk(I), prf(Ni, Nr, h(Gr,i), Gr, g(i), Cr, Ci, list, R) );
  claim( I, Running, R, g(i),Gr,Ci,Cr,Ni,Nr );
  send_!3( I, R, Ci, Cr, {prf(Ni, Nr, h(Gr,i), g(i), Gr, Ci, Cr, list, I)}KDF(Ni, Nr, h(Gr,i), Ci, Cr) );


  claim( I, SKR, KDF(Ni, Nr, h(Gr,i), Ci, Cr) );

  claim( I, Alive );
  claim( I, Weakagree );
  claim( I, Commit, R, g(i),Gr,Ci,Cr,Ni,Nr );

 }

 role R {
  fresh r, Nr, Cr: Nonce;
  var Ni, Ci: Nonce;
  var Gi: Ticket;

  recv_1( I, R, Ci, list, Gi, {I}pk(R), {Ni}pk(R) );
  claim( R, Running, I, Gi,g(r),Ci,Cr,Ni,Nr );
  send_!2( R, I, Ci, Cr, algo, g(r), {R}pk(I), {Nr}pk(I), prf(Ni, Nr, h(Gi,r), g(r), Gi, Cr, Ci, list, R) );
  recv_!3( I, R, Ci, Cr, {prf(Ni, Nr, h(Gi,r), Gi, g(r), Ci, Cr, list, I)}KDF(Ni, Nr, h(Gi,r), Ci, Cr) );


  claim( R, SKR, KDF(Ni, Nr, h(Gi,r), Ci, Cr) );

  claim( R, Alive );
  claim( R, Weakagree );
  claim( R, Commit, I, Gi,g(r),Ci,Cr,Ni,Nr );

 }
}
