# Supplementary material for: A digital memories based user authentication scheme with privacy preservation
Source: PLoS One. 2017 Nov 30;12(11):e0186925. doi: 10.1371/journal.pone.0186925 (PMC5708710; doi:10.1371/journal.pone.0186925)
Supplement: S4 File — (ZIP) [file pone.0186925.s004.zip › S4_File/scyther-w32-v1.1.3/Protocols/IKE/ikev2-child-nopfs.spdl]

# 1 "ikev2-child-nopfs.cpp"
# 1 "<command-line>"
# 1 "ikev2-child-nopfs.cpp"
# 15 "ikev2-child-nopfs.cpp"
# 1 "common.h" 1


 hashfunction prf, KDF;


hashfunction g, h;
# 97 "common.h"
protocol @oracle (DH, SWAP) {


 role DH {
  var i, r: Nonce;

  recv_!DH1( DH, DH, h(g(r),i) );
  send_!DH2( DH, DH, h(g(i),r) );
 }


 role SWAP {
  var i, r, Ni, Nr: Nonce;
# 138 "common.h"
  var I, R: Agent;
# 150 "common.h"
  recv_!SWAP1( SWAP, SWAP, KDF(k(I,R),Ni,Nr) );
  send_!SWAP2( SWAP, SWAP, KDF(k(R,I),Ni,Nr) );

 }


}
# 16 "ikev2-child-nopfs.cpp" 2


const SA3: Nonce;


protocol @executability(O) {
 role O {
  var Ni, Nr: Nonce;
  var I, R: Agent;


  recv_!O1( O, O, {SA3, Ni}k(I,R) );
  send_!O2( O, O, {SA3, Ni}k(R,I) );


  recv_!O3( O, O, {SA3, Nr}k(R,I) );
  send_!O4( O, O, {SA3, Nr}k(I,R) );

 }
}


protocol ikev2-child-nopfs(I, R)
{

 role I {
  fresh Ni: Nonce;
  var Nr: Nonce;


  claim( I, Running, R,Ni );
  send_!1( I, R, {SA3, Ni}k(I,R) );
  recv_!2( R, I, {SA3, Nr}k(I,R) );


  claim( I, SKR, KDF(k(I,R),Ni,Nr) );

  claim( I, Alive );
  claim( I, Weakagree );
  claim( I, Commit, R,Ni,Nr );

 }

 role R {
  fresh Nr: Nonce;
  var Ni: Nonce;

  recv_!1( I, R, {SA3, Ni}k(R,I) );
  claim( R, Running, I,Ni,Nr );
  send_!2( R, I, {SA3, Nr}k(R,I) );


  claim( R, SKR, KDF(k(R,I),Ni,Nr) );

  claim( R, Alive );
  claim( R, Weakagree );
  claim( R, Commit, I,Ni );
 }
}
