# Supplementary material for: A digital memories based user authentication scheme with privacy preservation
Source: PLoS One. 2017 Nov 30;12(11):e0186925. doi: 10.1371/journal.pone.0186925 (PMC5708710; doi:10.1371/journal.pone.0186925)
Supplement: S4 File — (ZIP) [file pone.0186925.s004.zip › S4_File/scyther-w32-v1.1.3/Protocols/IKE/ikev2-sig-child2.spdl]

# 1 "ikev2-sig-child2.cpp"
# 1 "<command-line>"
# 1 "ikev2-sig-child2.cpp"
# 15 "ikev2-sig-child2.cpp"
# 1 "common.h" 1


 hashfunction prf, KDF;


hashfunction g, h;
# 43 "common.h"
hashfunction MAC;
# 97 "common.h"
protocol @oracle (DH, SWAP) {


 role DH {
  var i, r: Nonce;

  recv_!DH1( DH, DH, h(g(r),i) );
  send_!DH2( DH, DH, h(g(i),r) );
 }


 role SWAP {
  var i, r, Ni, Nr: Nonce;
# 132 "common.h"
  var SPIi, SPIr: Nonce;
# 150 "common.h"
  recv_!SWAP1( SWAP, SWAP, KDF(Ni,Nr,h(g(r),i),SPIi,SPIr) );
  send_!SWAP2( SWAP, SWAP, KDF(Ni,Nr,h(g(i),r),SPIi,SPIr) );

 }


}
# 16 "ikev2-sig-child2.cpp" 2
# 26 "ikev2-sig-child2.cpp"
usertype Number, SecurityAssociation, TrafficSelector;
const O: Number;
const SA1 ,SA2, SA3: SecurityAssociation;
const TSi, TSr: TrafficSelector;


protocol @executability(E) {


 role E {
  var i, j, r, t, Mi, Ni, Mr, Nr, SPIi, SPIr: Nonce;
  var I, R: Agent;


  recv_!E1( E, E, {I, {SPIi, O, SA1, g(i), Ni, Nr, prf(KDF(Ni,Nr,h(g(r),i),SPIi,SPIr), I)}sk(I), SA2, TSi, TSr}KDF(Ni,Nr,h(g(r),i),SPIi,SPIr) );
  send_!E2( E, E, {I, {SPIi, O, SA1, g(i), Ni, Nr, prf(KDF(Ni,Nr,h(g(i),r),SPIi,SPIr), I)}sk(I), SA2, TSi, TSr}KDF(Ni,Nr,h(g(i),r),SPIi,SPIr) );


  recv_!E3( E, E, {R, {SPIi, SPIr, SA1, g(r), Nr, Ni, prf(KDF(Ni,Nr,h(g(i),r),SPIi,SPIr), R)}sk(R), SA2, TSi, TSr}KDF(Ni,Nr,h(g(i),r),SPIi,SPIr) );
  send_!E4( E, E, {R, {SPIi, SPIr, SA1, g(r), Nr, Ni, prf(KDF(Ni,Nr,h(g(r),i),SPIi,SPIr), R)}sk(R), SA2, TSi, TSr}KDF(Ni,Nr,h(g(r),i),SPIi,SPIr) );


  recv_!E5( E, E, {SA3, Mi, g(j)}KDF(Ni,Nr,h(g(r),i),SPIi,SPIr) );
  send_!E6( E, E, {SA3, Mi, g(j)}KDF(Ni,Nr,h(g(i),r),SPIi,SPIr) );


  recv_!E7( E, E, {SA3, Mr, g(t)}KDF(Ni,Nr,h(g(i),r),SPIi,SPIr) );
  send_!E8( E, E, {SA3, Mr, g(t)}KDF(Ni,Nr,h(g(i),r),SPIi,SPIr) );
 }


}
protocol @ora(S) {


 role S {
  var i, j, r, t, Mi, Ni, Mr, Nr, SPIi, SPIr: Nonce;

  recv_!S1( S, S, KDF(Ni, Nr, h(g(r),i), h(g(t),j), Mi, Mr) );
  send_!S2( S, S, KDF(Ni, Nr, h(g(i),r), h(g(j),t), Mi, Mr) );
 }


}


protocol ikev2-sig-child2(I, R)
{
 role I {
  fresh i, j, Ni, Mi, SPIi: Nonce;
  var Nr, Mr, SPIr: Nonce;
  var Gr, Gt: Ticket;


  send_1( I, R, SPIi, O, SA1, g(i), Ni );
  recv_2( R, I, (SPIi,SPIr), SA1, Gr, Nr );


  send_!3( I, R, (SPIi,SPIr), {I, {SPIi, O, SA1, g(i), Ni, Nr, prf(KDF(Ni,Nr,h(Gr,i),SPIi,SPIr), I)}sk(I), SA2, TSi, TSr}KDF(Ni,Nr,h(Gr,i),SPIi,SPIr) );
  recv_!4( R, I, (SPIi,SPIr), {R, {SPIi, SPIr, SA1, Gr, Nr, Ni, prf(KDF(Ni,Nr,h(Gr,i),SPIi,SPIr), R)}sk(R), SA2, TSi, TSr}KDF(Ni,Nr,h(Gr,i),SPIi,SPIr) );


  claim( I, Running, R,g(i),g(j),Gr );
  send_!5( I, R, (SPIi,SPIr), {SA3, Mi, g(j)}KDF(Ni,Nr,h(Gr,i),SPIi,SPIr) );
  recv_!6( R, I, (SPIi,SPIr), {SA3, Mr, Gt}KDF(Ni,Nr,h(Gr,i),SPIi,SPIr) );


  claim( I, SKR, KDF(Ni,Nr,h(Gr,i),SPIi,SPIr) );
  claim( I, SKR, KDF(Ni, Nr, h(Gr,i), h(Gt,j), Mi, Mr) );

  claim( I, Alive );
  claim( I, Weakagree );
  claim( I, Commit, R,g(i),g(j),Gr,Gt );

 }

 role R {
  fresh r, t, Nr, Mr, SPIr: Nonce;
  var Ni, Mi, SPIi: Nonce;
  var Gi, Gj: Ticket;


  recv_1( I, R, SPIi, O, SA1, Gi, Ni );
  send_2( R, I, (SPIi,SPIr), SA1, g(r), Nr );


  recv_!3( I, R, (SPIi,SPIr), {I, {SPIi, O, SA1, Gi, Ni, Nr, prf(KDF(Ni,Nr,h(Gi,r),SPIi,SPIr), I)}sk(I), SA2, TSi, TSr}KDF(Ni,Nr,h(Gi,r),SPIi,SPIr) );
  send_!4( R, I, (SPIi,SPIr), {R, {SPIi, SPIr, SA1, g(r), Nr, Ni, prf(KDF(Ni,Nr,h(Gi,r),SPIi,SPIr), R)}sk(R), SA2, TSi, TSr}KDF(Ni,Nr,h(Gi,r),SPIi,SPIr) );


  recv_!5( I, R, (SPIi,SPIr), {SA3, Mi, Gj}KDF(Ni,Nr,h(Gi,r),SPIi,SPIr) );
  claim( R, Running, I,Gi,Gj,g(r),g(t) );
  send_!6( R, I, (SPIi,SPIr), {SA3, Mr, g(t)}KDF(Ni,Nr,h(Gi,r),SPIi,SPIr) );


  claim( R, SKR, KDF(Ni,Nr,h(Gi,r),SPIi,SPIr) );
  claim( R, SKR, KDF(Ni, Nr, h(Gi,r), h(Gi,t), Mi, Mr) );

  claim( R, Alive );
  claim( R, Weakagree );
  claim( R, Commit, I,Gi,Gj,g(r) );
 }
}
