# Supplementary material for: A digital memories based user authentication scheme with privacy preservation
Source: PLoS One. 2017 Nov 30;12(11):e0186925. doi: 10.1371/journal.pone.0186925 (PMC5708710; doi:10.1371/journal.pone.0186925)
Supplement: S4 File — (ZIP) [file pone.0186925.s004.zip › S4_File/scyther-w32-v1.1.3/Protocols/IKE/jfki-core.spdl]

# 1 "jfki-core.cpp"
# 1 "<command-line>"
# 1 "jfki-core.cpp"
# 15 "jfki-core.cpp"
# 1 "common.h" 1


 hashfunction prf, KDF;


hashfunction g, h;
# 60 "common.h"
hashfunction H;
# 97 "common.h"
protocol @oracle (DH, SWAP) {


 role DH {
  var i, r: Nonce;

  recv_!DH1( DH, DH, h(g(r),i) );
  send_!DH2( DH, DH, h(g(i),r) );
 }


 role SWAP {
  var i, r, Ni, Nr: Nonce;
# 150 "common.h"
  recv_!SWAP1( SWAP, SWAP, KDF(h(g(r),i), Ni, Nr) );
  send_!SWAP2( SWAP, SWAP, KDF(h(g(i),r), Ni, Nr) );

 }


}
# 16 "jfki-core.cpp" 2


protocol jfki-core(I, R)
{
 role I {
  fresh i, Ni: Nonce;
  var Nr: Nonce;
  var Gr: Ticket;

  send_1( I, R, Ni, I, g(i) );
  recv_2( R, I, Nr, Ni, R, Gr, {Nr, Ni, Gr, g(i), I}sk(R) );
  send_3( I, R, Nr, Ni, {Nr, Ni, Gr, g(i), R}sk(I) );


  claim( I, SKR, KDF(h(Gr,i), Ni, Nr) );

  claim( I, Alive );
  claim( I, Weakagree );

 }

 role R {
  fresh r, Nr: Nonce;
  var Ni: Nonce;
  var Gi: Ticket;

  recv_1( I, R, Ni, I, Gi );
  send_2( R, I, Nr, Ni, R, g(r), {Nr, Ni, g(r), Gi, I}sk(R) );
  recv_3( I, R, Nr, Ni, {Nr, Ni, g(r), Gi, R}sk(I) );


  claim( R, SKR, KDF(h(Gi,r), Ni, Nr) );

  claim( R, Alive );
  claim( R, Weakagree );

 }
}
