# Supplementary material for: A digital memories based user authentication scheme with privacy preservation
Source: PLoS One. 2017 Nov 30;12(11):e0186925. doi: 10.1371/journal.pone.0186925 (PMC5708710; doi:10.1371/journal.pone.0186925)
Supplement: S4 File — (ZIP) [file pone.0186925.s004.zip › S4_File/scyther-w32-v1.1.3/Protocols/IKE/jfkr.spdl]

# 1 "jfkr.cpp"
# 1 "<command-line>"
# 1 "jfkr.cpp"
# 15 "jfkr.cpp"
# 1 "common.h" 1


 hashfunction prf, KDF;


hashfunction g, h;
# 66 "common.h"
hashfunction H;
# 97 "common.h"
protocol @oracle (DH, SWAP) {


 role DH {
  var i, r: Nonce;

  recv_!DH1( DH, DH, h(g(r),i) );
  send_!DH2( DH, DH, h(g(i),r) );
 }


 role SWAP {
  var i, r, Ni, Nr: Nonce;
# 150 "common.h"
  recv_!SWAP1( SWAP, SWAP, KDF(h(g(r),i), H(Ni), Nr) );
  send_!SWAP2( SWAP, SWAP, KDF(h(g(i),r), H(Ni), Nr) );

 }


}
# 16 "jfkr.cpp" 2


protocol @executability(O) {


 role O {
  var i, r, Ni, Nr, SAi, SAr: Nonce;
  var I, R: Agent;


  recv_!O1( O, O, {I, SAi, {H(Ni), Nr, g(i), g(r)}sk(I)}KDF(h(g(r),i), H(Ni), Nr) );
  send_!O2( O, O, {I, SAi, {H(Ni), Nr, g(i), g(r)}sk(I)}KDF(h(g(i),r), H(Ni), Nr) );


  recv_!O3( O, O, {R, SAr, {g(r), Nr, g(i), H(Ni)}sk(R)}KDF(h(g(i),r), H(Ni), Nr) );
  send_!O4( O, O, {R, SAr, {g(r), Nr, g(i), H(Ni)}sk(R)}KDF(h(g(r),i), H(Ni), Nr) );

 }


}


protocol jfkr(I, R)
{
 role I {
  fresh i, Ni, SAi: Nonce;
  var Nr, SAr: Nonce;
  var Gr, TH: Ticket;

  send_1( I, R, H(Ni), g(i) );
  recv_2( R, I, H(Ni), Nr, Gr, TH );
  send_!3( I, R, Ni, Nr, g(i), Gr, TH, {I, SAi, {H(Ni), Nr, g(i), Gr}sk(I)}KDF(h(Gr,i), H(Ni), Nr) );
  recv_!4( R, I, {R, SAr, {Gr, Nr, g(i), H(Ni)}sk(R)}KDF(h(Gr,i), H(Ni), Nr) );


  claim( I, SKR, KDF(h(Gr,i), H(Ni), Nr) );

  claim( I, Alive );
  claim( I, Weakagree );

 }

 role R {
  fresh r, Nr, SAr, HKr: Nonce;
  var Ni, SAi: Nonce;
  var Gi, HNi: Ticket;

  recv_1( I, R, HNi, Gi );
  send_2( R, I, HNi, Nr, g(r), H(HKr, g(r), Nr, HNi) );
  recv_!3( I, R, Ni, Nr, Gi, g(r), H(HKr, g(r), Nr, H(Ni)), {I, SAi, {H(Ni), Nr, Gi, g(r)}sk(I)}KDF(h(Gi,r), H(Ni), Nr) );
        send_!4( R, I, {R, SAr, {g(r), Nr, Gi, H(Ni)}sk(R)}KDF(h(Gi,r), H(Ni), Nr) );


  claim( R, Secret, HKr );
  claim( R, SKR, KDF(h(Gi,r), H(Ni), Nr) );

  claim( R, Alive );
  claim( R, Weakagree );

 }
}
