# Supplementary material for: A digital memories based user authentication scheme with privacy preservation
Source: PLoS One. 2017 Nov 30;12(11):e0186925. doi: 10.1371/journal.pone.0186925 (PMC5708710; doi:10.1371/journal.pone.0186925)
Supplement: S4 File — (ZIP) [file pone.0186925.s004.zip › S4_File/scyther-w32-v1.1.3/Protocols/IKE/make-mpa.py]

#!/usr/bin/env python

import os

def getProtocolFiles(path=".",extension=""):
    allfiles = os.listdir(path)
    spfl = []
    for fn in allfiles:
        if fn.endswith(extension):
            spfl.append(fn)
    return spfl

def scanThis(fn,f,rewritelist,cnt):

    s = ""
    mapping = []
    for lhs in rewritelist:
        rhs = "%s%i" % (lhs,cnt)
        mapping.append((lhs,rhs))

    fp = open(fn,"r")
    for rl in fp.xreadlines():
        l = rl
        if f != None:
            l = f(l)
        for (lhs,rhs) in mapping:
            l = l.replace(lhs,rhs)
        s = s + l
    fp.close()
    return s

def convertEm(f=None,path=".",rewritelist=[],newdir=".",oldext="",newext=None):
    fl = getProtocolFiles(path=path,extension=oldext)
    cnt = 1
    for fn in fl:
        ffn = os.path.join(path,fn)
        print "Processing",ffn
        s = scanThis(ffn,f,rewritelist,cnt)
        if newext == None:
            fn2 = fn
        else:
            fn2 = fn.replace(oldext,newext)
        ffn2 = os.path.join(newdir,fn2)
        fp = open(ffn2,"w")
        fp.write(s)
        fp.close()
        print "Produced",ffn2
        cnt = cnt+1

def preprocess(s):
    s = s.replace("@oracle","@OracleA")
    s = s.replace("@ora ",  "@OracleB ")
    s = s.replace("@ora(",  "@OracleB(")
    return s

def main():
    convertEm(f=preprocess,rewritelist=["@OracleA","@executability","@OracleB"],path=".",newdir="mpa",oldext=".spdl")
    print "Done."

if __name__ == '__main__':
    main()
