# Supplementary material for: A digital memories based user authentication scheme with privacy preservation
Source: PLoS One. 2017 Nov 30;12(11):e0186925. doi: 10.1371/journal.pone.0186925 (PMC5708710; doi:10.1371/journal.pone.0186925)
Supplement: S4 File — (ZIP) [file pone.0186925.s004.zip › S4_File/scyther-w32-v1.1.3/Protocols/IKE/Makefile]

CPPSRC= $(wildcard *.cpp)
DEST= $(CPPSRC:.cpp=.spdl)

default:	$(DEST)

%.spdl:	%.cpp
	cpp $< >$@

mpa:	$(DEST) make-mpa.py
	./make-mpa.py
