# Supplementary material for: A digital memories based user authentication scheme with privacy preservation
Source: PLoS One. 2017 Nov 30;12(11):e0186925. doi: 10.1371/journal.pone.0186925 (PMC5708710; doi:10.1371/journal.pone.0186925)
Supplement: S4 File — (ZIP) [file pone.0186925.s004.zip › S4_File/scyther-w32-v1.1.3/Protocols/IKE/oakley-alt.spdl]

# 1 "oakley-alt.cpp"
# 1 "<command-line>"
# 1 "oakley-alt.cpp"
# 18 "oakley-alt.cpp"
# 1 "common.h" 1


 hashfunction prf, KDF;


hashfunction g, h;
# 97 "common.h"
protocol @oracle (DH, SWAP) {


 role DH {
  var i, r: Nonce;

  recv_!DH1( DH, DH, h(g(r),i) );
  send_!DH2( DH, DH, h(g(i),r) );
 }


 role SWAP {
  var i, r, Ni, Nr: Nonce;
# 141 "common.h"
  var Ci, Cr: Nonce;
# 150 "common.h"
  recv_!SWAP1( SWAP, SWAP, KDF(Ni, Nr, h(g(r),i), Ci, Cr) );
  send_!SWAP2( SWAP, SWAP, KDF(Ni, Nr, h(g(i),r), Ci, Cr) );

 }


}
# 19 "oakley-alt.cpp" 2


usertype String;
const list, algo: String;

protocol oakley-alt(I, R)
{
 role I {
  fresh i, Ni, Ci: Nonce;
  var Nr, Cr: Nonce;
  var Gr: Ticket;


  send_1( I, R, Ci, g(i), list, pk(R), {I, R, Ni}pk(R) );
  recv_2( R, I, Cr, Ci, Gr, algo, {R, I, Nr}pk(I), prf(prf(Ni,Nr), R, I, Gr, g(i), algo) );
  send_3( I, R, Ci, Cr, prf(prf(Ni,Nr), I, R, g(i), Gr, algo) );


  claim( I, SKR, KDF(Ni, Nr, h(Gr,i), Ci, Cr) );

  claim( I, Alive );
  claim( I, Weakagree );

 }

 role R {
  fresh r, Nr, Cr: Nonce;
  var Ni, Ci: Nonce;
  var Gi: Ticket;

  recv_1( I, R, Ci, Gi, list, pk(R), {I, R, Ni}pk(R) );
  send_2( R, I, Cr, Ci, g(r), algo, {R, I, Nr}pk(I), prf(prf(Ni,Nr), R, I, g(r), Gi, algo) );
  recv_3( I, R, Ci, Cr, prf(prf(Ni,Nr), I, R, Gi, g(r), algo) );


  claim( R, SKR, KDF(Ni, Nr, h(Gi,r), Ci, Cr) );

  claim( R, Alive );
  claim( R, Weakagree );

 }
}
