# Supplementary material for: A digital memories based user authentication scheme with privacy preservation
Source: PLoS One. 2017 Nov 30;12(11):e0186925. doi: 10.1371/journal.pone.0186925 (PMC5708710; doi:10.1371/journal.pone.0186925)
Supplement: S4 File — (ZIP) [file pone.0186925.s004.zip › S4_File/scyther-w32-v1.1.3/Protocols/IKE/pp.sh]

#!/bin/sh

FILES="$*"
EXT="pp"
#OUT=.
OUT=pp-results

if [ -n "$FILES" ]; then
	for file in $FILES;
	do
		if [ "$file" = "*.$EXT.*" ]; then
			echo "skipping $file"
		else
			echo "preprocessing $file"
			cpp $file | sed -e '/^(\#.*)*$/d' > $OUT/${file%%.*}.$EXT.spdl
		fi
	done
else
	printf "Usage: %s: file...\n" $(basename $0) >&2 
	exit 1
fi
