# Supplementary material for: A digital memories based user authentication scheme with privacy preservation
Source: PLoS One. 2017 Nov 30;12(11):e0186925. doi: 10.1371/journal.pone.0186925 (PMC5708710; doi:10.1371/journal.pone.0186925)
Supplement: S4 File — (ZIP) [file pone.0186925.s004.zip › S4_File/scyther-w32-v1.1.3/Protocols/IKE/skeme-psk.spdl]

# 1 "skeme-psk.cpp"
# 1 "<command-line>"
# 1 "skeme-psk.cpp"
# 20 "skeme-psk.cpp"
# 1 "common.h" 1


 hashfunction prf, KDF;


hashfunction g, h;
# 97 "common.h"
protocol @oracle (DH, SWAP) {


 role DH {
  var i, r: Nonce;

  recv_!DH1( DH, DH, h(g(r),i) );
  send_!DH2( DH, DH, h(g(i),r) );
 }


 role SWAP {
  var i, r, Ni, Nr: Nonce;
# 150 "common.h"
  recv_!SWAP1( SWAP, SWAP, KDF(h(g(r),i)) );
  send_!SWAP2( SWAP, SWAP, KDF(h(g(i),r)) );

 }


}
# 21 "skeme-psk.cpp" 2


protocol @executability(O) {


 role O {
  var i, r: Nonce;
  var I, R: Agent;


  recv_!O1( O, O, prf(k(R,I), g(i), g(r), R, I) );
  send_!O2( O, O, prf(k(I,R), g(i), g(r), R, I) );


  recv_!O3( O, O, prf(k(I,R), g(r), g(i), I, R) );
  send_!O4( O, O, prf(k(R,I), g(r), g(i), I, R) );

 }


}


protocol skeme-psk(I, R)
{
 role I {
  fresh i: Nonce;
  var Gr: Ticket;

  send_1( I, R, g(i) );
  recv_!2( R, I, Gr, prf(k(I,R), g(i), Gr, R, I) );
  send_!3( I, R, prf(k(I,R), Gr, g(i), I, R) );


  claim( I, SKR, KDF(h(Gr,i)) );

  claim( I, Alive );
  claim( I, Weakagree );

 }

 role R {
  fresh r: Nonce;
  var Gi: Ticket;

  recv_1( I, R, Gi );
  send_!2( R, I, g(r), prf(k(R,I), Gi, g(r), R, I) );
  recv_!3( I, R, prf(k(R,I), g(r), Gi, I, R) );


  claim( R, SKR, KDF(h(Gi,r)) );

  claim( R, Alive );
  claim( R, Weakagree );

 }
}
