# Supplementary material for: A digital memories based user authentication scheme with privacy preservation
Source: PLoS One. 2017 Nov 30;12(11):e0186925. doi: 10.1371/journal.pone.0186925 (PMC5708710; doi:10.1371/journal.pone.0186925)
Supplement: S4 File — (ZIP) [file pone.0186925.s004.zip › S4_File/scyther-w32-v1.1.3/Protocols/IKE/sts-mac.spdl]

# 1 "sts-mac.cpp"
# 1 "<command-line>"
# 1 "sts-mac.cpp"
# 16 "sts-mac.cpp"
# 1 "common.h" 1


 hashfunction prf, KDF;


hashfunction g, h;
# 94 "common.h"
hashfunction MAC;


protocol @oracle (DH, SWAP) {


 role DH {
  var i, r: Nonce;

  recv_!DH1( DH, DH, h(g(r),i) );
  send_!DH2( DH, DH, h(g(i),r) );
 }


 role SWAP {
  var i, r, Ni, Nr: Nonce;
# 150 "common.h"
  recv_!SWAP1( SWAP, SWAP, KDF(h(g(r),i)) );
  send_!SWAP2( SWAP, SWAP, KDF(h(g(i),r)) );

 }


}
# 17 "sts-mac.cpp" 2


protocol @executability(O) {


 role O {
  var i, r: Nonce;


  recv_!O1( O, O, MAC(h(g(i),r), g(r), g(i)) );
  send_!O2( O, O, MAC(h(g(r),i), g(r), g(i)) );


  recv_!O3( O, O, MAC(h(g(r),i), g(i), g(r)) );
  send_!O4( O, O, MAC(h(g(i),r), g(i), g(r)) );

 }


}


protocol sts-mac(I, R)
{
 role I {
  fresh i: Nonce;
  var Gr: Ticket;

  send_1( I, R, g(i) );
  recv_!2( R, I, Gr, {Gr, g(i)}sk(R), MAC(h(Gr,i), Gr, g(i)) );
  send_!3( I, R, {g(i), Gr}sk(I), MAC(h(Gr,i), g(i), Gr) );


  claim( I, SKR, KDF(h(Gr,i)) );

  claim( I, Alive );
  claim( I, Weakagree );

 }

 role R {
  fresh r: Nonce;
  var Gi: Ticket;

  recv_1( I, R, Gi );
  send_!2( R, I, Gi, {g(r), Gi}sk(R), MAC(h(Gi,r), g(r), Gi) );
  recv_!3( I, R, {Gi, g(r)}sk(I), MAC(h(Gi,r), Gi, g(r)) );


  claim( R, SKR, KDF(h(Gi,r)) );

  claim( R, Alive );
  claim( R, Weakagree );

 }
}
