# Supplementary material for: A digital memories based user authentication scheme with privacy preservation
Source: PLoS One. 2017 Nov 30;12(11):e0186925. doi: 10.1371/journal.pone.0186925 (PMC5708710; doi:10.1371/journal.pone.0186925)
Supplement: S4 File — (ZIP) [file pone.0186925.s004.zip › S4_File/scyther-w32-v1.1.3/Protocols/IKE/verify_all.sh]

#!/bin/bash

if [ -n "$*" ]; then
	FILES="$*"
	./verify.sh -i -r 4 -l 1 -u 3 -e remote $FILES
	./verify.sh -i -r 4 -l 1 -u 3 -e remote -m int $FILES
	./verify.sh -i -r 4 -l 1 -u 3 -e remote -m ca $FILES
	./verify.sh -i -r 4 -l 1 -u 3 -e remote -m afc $FILES
	./verify.sh -i -r 4 -l 1 -u 3 -e remote -m af $FILES
	./verify.sh -i -r 4 -l 1 -u 3 -e remote -m br $FILES
	./verify.sh -i -r 4 -l 1 -u 3 -e remote -m bri $FILES
	./verify.sh -i -r 4 -l 1 -u 3 -e remote -m ckw $FILES
	./verify.sh -i -r 4 -l 1 -u 3 -e remote -m ckwi $FILES
	./verify.sh -i -r 4 -l 1 -u 3 -e remote -m ck $FILES
	./verify.sh -i -r 4 -l 1 -u 3 -e remote -m cki $FILES
	./verify.sh -i -r 4 -l 1 -u 3 -e remote -m eck1 $FILES
	./verify.sh -i -r 4 -l 1 -u 3 -e remote -m eck1i $FILES
	./verify.sh -i -r 4 -l 1 -u 3 -e remote -m eck2 $FILES
	./verify.sh -i -r 4 -l 1 -u 3 -e remote -m eck2i $FILES
fi
