# Supplementary material for: A digital memories based user authentication scheme with privacy preservation
Source: PLoS One. 2017 Nov 30;12(11):e0186925. doi: 10.1371/journal.pone.0186925 (PMC5708710; doi:10.1371/journal.pone.0186925)
Supplement: S4 File — (ZIP) [file pone.0186925.s004.zip › S4_File/scyther-w32-v1.1.3/Protocols/ISO-9798/iso25-tag.spdl]

/*
 * Modeled from ISO/IEC 9798
 * Modeler: Cas Cremers, Dec. 2010
 *
 * symmetric
 * ttp
 * four-pass
 * mutual
 *
 * Modeling notes:
 * - The use of TNb in message 4, as specified by the ISO standard, is
 *   different from other models, in which it was TNa.
 */
usertype SessionKey;
usertype Tag;

const t1,t2a,t2b,t3,t4,t5: Tag;

protocol isoiec-9798-2-5(A,B,P)
{
	role A
	{
		fresh TVPa: Nonce;
		var T: Ticket;
		fresh TNa: Nonce;
		var TNb: Nonce;
		var Kab: SessionKey;
		fresh Text1,Text5,Text6: Ticket;
		var Text3,Text4,Text7,Text8: Ticket;

		send_1(A,P, TVPa, B, Text1);
		recv_2(P,A, Text4, { t2a, TVPa, Kab, B, Text3 }k(A,P), T );
		claim(A,Running,B,Kab,Text5);
		send_3(A,B, Text6, T, { t3, TNa, B, Text5 }Kab );
		recv_4(B,A, Text8, { t4, TNb, A, Text7 }Kab );

		claim(A,Commit,B,Kab,Text5,Text7);
		claim(A,Secret,Kab);
		claim(A,Secret,Text5);
		claim(A,Secret,Text7);
		claim(A,Alive);
		claim(A,Weakagree);
	}
	role B
	{
		var TNp: Nonce;
		var TNa: Nonce;
		fresh TNb: Nonce;
		var Kab: SessionKey;
		fresh Text7,Text8: Ticket;
		var Text2,Text5,Text6: Ticket;

		recv_3(A,B, Text6, { t2b, TNp, Kab, A, Text2  }k(B,P), {
		t3, TNa, B, Text5 }Kab );
		claim(B,Running,A,Kab,Text5,Text7);
		send_4(B,A, Text8, { t4, TNb, A, Text7 }Kab );

		claim(B,Commit,A,Kab,Text5);
		claim(B,Secret,Kab);
		claim(B,Secret,Text5);
		claim(B,Secret,Text7);
		claim(B,Alive);
		claim(B,Weakagree);
	}
	role P
	{
		var TVPa: Nonce;
		fresh TNp: Nonce;
		fresh Kab: SessionKey;
		fresh Text2,Text3,Text4: Ticket;
		var Text1: Ticket;

		recv_1(A,P, TVPa, B, Text1);
		send_2(P,A, Text4, { t2a, TVPa, Kab, B, Text3 }k(A,P),
				  { t2b, TNp, Kab, A, Text2  }k(B,P) );
	}
}
