# Supplementary material for: A digital memories based user authentication scheme with privacy preservation
Source: PLoS One. 2017 Nov 30;12(11):e0186925. doi: 10.1371/journal.pone.0186925 (PMC5708710; doi:10.1371/journal.pone.0186925)
Supplement: S4 File — (ZIP) [file pone.0186925.s004.zip › S4_File/scyther-w32-v1.1.3/Protocols/ISO-9798/isoiec-9798-2-2.spdl]

/*
 * Modeled from ISO/IEC 9798
 * Modeler: Cas Cremers, Dec. 2010
 *
 * symmetric
 * two-pass
 * unilateral
 *
 * Note: the identity A may be ommitted, if
 *   (a) the environment disallows such attacks, or
 *   (b) a unidirectional key is used
 */
protocol @keysymm-22(A,B)
{
	role A
	{
		var T: Nonce;
		var Text: Ticket;

		recv_!1(B,A, { T, A, Text }k(A,B) );
		send_!2(A,B, { T, A, Text }k(B,A) );
	}
	role B
	{
		var T: Nonce;
		var Text: Ticket;

		recv_!3(A,B, { T, B, Text }k(A,B) );
		send_!4(B,A, { T, B, Text }k(B,A) );
	}
}

protocol isoiec-9798-2-2(A,B)
{
	role A
	{
		var RB: Nonce;
		var Text1: Ticket;
		fresh Text2,Text3: Ticket;

		recv_1(B,A, RB,Text1 );
		claim(A,Running,B,RB,Text2);
		send_2(A,B, Text3, { RB, B, Text2 }k(B,A) );
	}
	role B
	{
		fresh RB: Nonce;
		fresh Text1: Ticket;
		var Text2,Text3: Ticket;

		send_1(B,A, RB,Text1 );
		recv_2(A,B, Text3, { RB, B, Text2 }k(B,A) );

		claim(B,Commit,A,RB,Text2);
		claim(B,Alive);
		claim(B,Weakagree);
	}
}
