# Supplementary material for: A digital memories based user authentication scheme with privacy preservation
Source: PLoS One. 2017 Nov 30;12(11):e0186925. doi: 10.1371/journal.pone.0186925 (PMC5708710; doi:10.1371/journal.pone.0186925)
Supplement: S4 File — (ZIP) [file pone.0186925.s004.zip › S4_File/scyther-w32-v1.1.3/Protocols/ISO-9798/isoiec-9798-2-4-udkey.spdl]

/*
 * Modeled from ISO/IEC 9798
 * Modeler: Cas Cremers, Dec. 2010
 *
 * symmetric
 * three-pass
 * mutual
 *
 * Note: the identity inside the encryption may be ommitted, if
 *   (a) the environment disallows such attacks, or
 *   (b) a unidirectional key is used
 *
 * In case (b), modeled here, the second key is reversed.
 */
protocol isoiec-9798-2-4-udkey(A,B)
{
	role A
	{
		var RB: Nonce;
		fresh RA: Nonce;
		var Text1,Text4,Text5: Ticket;
		fresh Text2,Text3: Ticket;

		recv_1(B,A, RB,Text1 );
		claim(A,Running,B,RA,RB,Text2);
		send_2(A,B, Text3, { RA, RB, Text2 }k(A,B) );
		recv_3(B,A, Text5, { RB, RA, Text4 }k(B,A) );

		claim(A,Commit,B,RA,RB,Text2,Text4);
		claim(A,Alive);
		claim(A,Weakagree);
	}
	role B
	{
		fresh RB: Nonce;
		var RA: Nonce;
		fresh Text1,Text4,Text5: Ticket;
		var Text2,Text3: Ticket;

		send_1(B,A, RB,Text1 );
		recv_2(A,B, Text3, { RA, RB, Text2 }k(A,B) );
		claim(B,Running,A,RA,RB,Text2,Text4);
		send_3(B,A, Text5, { RB, RA, Text4 }k(B,A) );

		claim(B,Commit,A,RA,RB,Text2);
		claim(B,Alive);
		claim(B,Weakagree);
	}
}
