# Supplementary material for: A digital memories based user authentication scheme with privacy preservation
Source: PLoS One. 2017 Nov 30;12(11):e0186925. doi: 10.1371/journal.pone.0186925 (PMC5708710; doi:10.1371/journal.pone.0186925)
Supplement: S4 File — (ZIP) [file pone.0186925.s004.zip › S4_File/scyther-w32-v1.1.3/Protocols/ISO-9798/isoiec-9798-2-6.spdl]

/*
 * Modeled from ISO/IEC 9798
 * Modeler: Cas Cremers, Dec. 2010
 *
 * symmetric
 * ttp
 * five-pass
 * mutual
 *
 * MPA Attack reported by Mathuria:
 * - Type flaw MPA when in parallel with Abadi-Needham protocol.
 *
 */
protocol isoiec-9798-2-6(A,B,P)
{
	role A
	{
		var Rb: Nonce;
		fresh Ra,Rpa: Nonce;
		var Kab: SessionKey;
		var T: Ticket;
		fresh Text2,Text6,Text7: Ticket;
		var Text1,Text4,Text5,Text8,Text9: Ticket;

		recv_1(B,A, Rb, Text1);
		send_2(A,P, Ra, Rb, B, Text2);
		recv_3(P,A, Text5, {Ra,Kab,B,Text4}k(A,P), T );
		claim(A,Running,B,Kab,Text6);
		send_4(A,B, Text7, T, {Rpa,Rb,Text6}Kab );
		recv_5(B,A, Text9, {Rb,Rpa,Text8}Kab );

		claim(A,Commit,B,Kab,Text6,Text8);
		claim(A,Secret,Kab);
		claim(A,Secret,Text6);
		claim(A,Secret,Text8);
		claim(A,Alive);
		claim(A,Weakagree);
	}
	role B
	{
		fresh Rb: Nonce;
		var Rpa: Nonce;
		var Kab: SessionKey;
		fresh Text1,Text8,Text9: Ticket;
		var Text3,Text6,Text7: Ticket;

		send_1(B,A, Rb, Text1);
		recv_4(A,B, Text7, {Rb,Kab,A,Text3}k(B,P), {Rpa,Rb,Text6}Kab );
		claim(B,Running,A,Kab,Text6,Text8);
		send_5(B,A, Text9, {Rb,Rpa,Text8}Kab );
		
		claim(B,Commit,A,Kab,Text6);
		claim(B,Secret,Kab);
		claim(B,Secret,Text6);
		claim(B,Secret,Text8);
		claim(B,Alive);
		claim(B,Weakagree);
	}
	role P
	{
		var Ra, Rb: Nonce;
		fresh Kab: SessionKey;
		fresh Text3,Text4,Text5: Ticket;
		var Text2: Ticket;

		recv_2(A,P, Ra, Rb, B, Text2);
		send_3(P,A, Text5, {Ra,Kab,B,Text4}k(A,P),
				  {Rb,Kab,A,Text3}k(B,P) );
	}
}

protocol @keysymm26(A,B,P)
{
	role A
	{
		var TVPN: Nonce;
		var Kab: SessionKey;
		var Text: Ticket;

		recv_!1(B,A, { TVPN, Kab, B, Text }k(P,A) );
		send_!2(A,B, { TVPN, Kab, B, Text }k(A,P) );
	}
	role B
	{
	}
	role P
	{
	}
}
