# Supplementary material for: A digital memories based user authentication scheme with privacy preservation
Source: PLoS One. 2017 Nov 30;12(11):e0186925. doi: 10.1371/journal.pone.0186925 (PMC5708710; doi:10.1371/journal.pone.0186925)
Supplement: S4 File — (ZIP) [file pone.0186925.s004.zip › S4_File/scyther-w32-v1.1.3/Protocols/ISO-9798/isoiec-9798-3-6-1.spdl]

/*
 * Modeled from ISO standard
 *
 * signature
 * ttp
 * five-pass
 * mutual
 *
 * A initiates and also communicates with T
 *
 * parameters:
 *
 * 	NAME
 * 	IA
 * 	IB
 * 	ResA
 * 	ResB
 * 	TokenAB
 * 	TokenBA (although identical in both cases)
 * 	TokenTA
 *
 */
protocol isoiec-9798-3-6-1(A,B,T)
{
 role A
 {
  fresh Ra,Rpa: Nonce;
  fresh Text1,Text4,Text8,Text9: Ticket;
  var Rb: Nonce;
  var Text2,Text3;
  var Text5,Text6,Text7: Ticket;

  send_1(A,B, Ra,A,Text1);
  recv_2(B,A, B,Ra,Rb,Text3,{B,Ra,Rb,A,Text2}sk(B));
  send_3(A,T, Rpa,Rb,A,B,Text4);
  recv_4(T,A, Text7,A,pk(A),B,pk(B),{Rpa,B,pk(B),Text6}sk(T),{Rb,A,pk(A),Text5}sk(T));
  claim(A,Running,B,Ra,Rb,Text8);
  send_5(A,B, Text9,A,pk(A),{Rb,A,pk(A),Text5}sk(T),{Rb,Ra,B,A,Text8}sk(A));

  claim(A,Commit,B,Ra,Rb,Text2);
  claim(A,Alive);
 }
 role B
 {
  var Ra,Rpa: Nonce;
  var Text1,Text5,Text8,Text9: Ticket;
  fresh Text2,Text3,Text4: Ticket;
  fresh Rb: Nonce;

  recv_1(A,B, Ra,A,Text1);
  claim(B,Running,A,Ra,Rb,Text2);
  send_2(B,A, B,Ra,Rb,Text3,{B,Ra,Rb,A,Text2}sk(B));
  recv_5(A,B, Text9,A,pk(A),{Rb,A,pk(A),Text5}sk(T),{Rb,Ra,B,A,Text8}sk(A));

  claim(B,Commit,A,Ra,Rb,Text8);
  claim(B,Alive);
 }
 role T
 {
  var Rpa, Rb: Nonce;
  var Text4: Ticket;
  fresh Text5,Text6,Text7: Ticket;

  recv_3(A,T, Rpa,Rb,A,B,Text4);
  send_4(T,A, Text7,A,pk(A),B,pk(B),{Rpa,B,pk(B),Text6}sk(T),{Rb,A,pk(A),Text5}sk(T));
 }
}
