# Supplementary material for: A digital memories based user authentication scheme with privacy preservation
Source: PLoS One. 2017 Nov 30;12(11):e0186925. doi: 10.1371/journal.pone.0186925 (PMC5708710; doi:10.1371/journal.pone.0186925)
Supplement: S4 File — (ZIP) [file pone.0186925.s004.zip › S4_File/scyther-w32-v1.1.3/Protocols/ISO-9798/isoiec-9798-3-7-2.cpp]

#define NAME isoiec-9798-3-7-2
#define IA A
#define IB B
#define ResA A,pk(A)
#define ResB B,pk(B)
#define TokenAB Rpa,Text7,TokenTA,{Rb,Ra,B,A,Text6}sk(A)
#define TokenBA Ra,Rb,Text9,{Ra,Rb,A,B,Text8}sk(B)
#define TokenTA ResA,ResB,{Rpa,Rb,ResA,ResB,Text3}sk(T)

#include "isoiec-9798-3-7.template"
