# Supplementary material for: A digital memories based user authentication scheme with privacy preservation
Source: PLoS One. 2017 Nov 30;12(11):e0186925. doi: 10.1371/journal.pone.0186925 (PMC5708710; doi:10.1371/journal.pone.0186925)
Supplement: S4 File — (ZIP) [file pone.0186925.s004.zip › S4_File/scyther-w32-v1.1.3/Protocols/ISO-9798/isoiec-9798-3-7-2.spdl]

/*
 * Modeled from ISO standard
 *
 * signature
 * ttp
 * five-pass
 * mutual
 *
 * B initiates and A communicates with T
 *
 * parameters:
 *
 * 	NAME
 * 	IA
 * 	IB
 * 	ResA
 * 	ResB
 * 	TokenAB
 * 	TokenBA (although identical in both cases)
 * 	TokenTA
 *
 */
protocol isoiec-9798-3-7-2(A,B,T)
{
 role A
 {
  fresh Ra,Rpa: Nonce;
  var Rb: Nonce;
  var Text1,Text3,Text4,Text5,Text8,Text9: Ticket;
  fresh Text2,Text6,Text7: Ticket;

  recv_1(B,A, Rb,B,Text1 );
  send_2(A,T, Rpa,Rb,A,Text2 );
  recv_3(T,A, Text5, A,pk(A),B,pk(B),{Rpa,Rb,A,pk(A),B,pk(B),Text3}sk(T) );
  claim(A,Running,B,Ra,Rb,Text6);
  send_4(A,B, A, Rpa,Text7,A,pk(A),B,pk(B),{Rpa,Rb,A,pk(A),B,pk(B),Text3}sk(T),{Rb,Ra,B,A,Text6}sk(A) );
  recv_5(B,A, Ra,Rb,Text9,{Ra,Rb,A,B,Text8}sk(B) );

  claim(A,Commit,B,Ra,Rb,Text8);
  claim(A,Alive);
 }
 role B
 {
  fresh Text1,Text8,Text9: Ticket;
  fresh Rb: Nonce;
  var Text3,Text4,Text6,Text7: Ticket;
  var Ra,Rpa: Nonce;

  send_1(B,A, Rb,B,Text1 );
  recv_4(A,B, A, Rpa,Text7,A,pk(A),B,pk(B),{Rpa,Rb,A,pk(A),B,pk(B),Text3}sk(T),{Rb,Ra,B,A,Text6}sk(A) );
  claim(B,Running,A,Ra,Rb,Text8);
  send_5(B,A, Ra,Rb,Text9,{Ra,Rb,A,B,Text8}sk(B) );

  claim(B,Commit,A,Ra,Rb,Text6);
  claim(B,Alive);
 }
 role T
 {
  var Rpa,Rb: Nonce;
  var Text2: Ticket;
  fresh Text3,Text4,Text5: Ticket;

  recv_2(A,T, Rpa,Rb,A,Text2 );
  send_3(T,A, Text5, A,pk(A),B,pk(B),{Rpa,Rb,A,pk(A),B,pk(B),Text3}sk(T) );
 }
}
