# Supplementary material for: A digital memories based user authentication scheme with privacy preservation
Source: PLoS One. 2017 Nov 30;12(11):e0186925. doi: 10.1371/journal.pone.0186925 (PMC5708710; doi:10.1371/journal.pone.0186925)
Supplement: S4 File — (ZIP) [file pone.0186925.s004.zip › S4_File/scyther-w32-v1.1.3/Protocols/ISO-9798/isoiec-9798-3-7.template]

/*
 * Modeled from ISO standard
 *
 * signature
 * ttp
 * five-pass
 * mutual
 *
 * B initiates and A communicates with T
 *
 * parameters:
 *
 * 	NAME
 * 	IA
 * 	IB
 * 	ResA
 * 	ResB
 * 	TokenAB
 * 	TokenBA (although identical in both cases)
 * 	TokenTA
 *
 */
protocol NAME(A,B,T)
{
	role A
	{
		fresh Ra,Rpa: Nonce;
		var Rb: Nonce;
		var Text1,Text3,Text4,Text5,Text8,Text9: Ticket;
		fresh Text2,Text6,Text7: Ticket;

		recv_1(B,A, Rb,IB,Text1 );
		send_2(A,T, Rpa,Rb,IA,Text2 );
		recv_3(T,A, Text5, TokenTA );
		claim(A,Running,B,Ra,Rb,Text6);
		send_4(A,B, IA, TokenAB );
		recv_5(B,A, TokenBA );

		claim(A,Commit,B,Ra,Rb,Text8);
		claim(A,Alive);
	}
	role B
	{
		fresh Text1,Text8,Text9: Ticket;
		fresh Rb: Nonce;
		var Text3,Text4,Text6,Text7: Ticket;
		var Ra,Rpa: Nonce;

		send_1(B,A, Rb,IB,Text1 );
		recv_4(A,B, IA, TokenAB );
		claim(B,Running,A,Ra,Rb,Text8);
		send_5(B,A, TokenBA );

		claim(B,Commit,A,Ra,Rb,Text6);
		claim(B,Alive);
	}
	role T
	{
		var Rpa,Rb: Nonce;
		var Text2: Ticket;
		fresh Text3,Text4,Text5: Ticket;

		recv_2(A,T, Rpa,Rb,IA,Text2 );
		send_3(T,A, Text5, TokenTA );
	}
}
