# Supplementary material for: A digital memories based user authentication scheme with privacy preservation
Source: PLoS One. 2017 Nov 30;12(11):e0186925. doi: 10.1371/journal.pone.0186925 (PMC5708710; doi:10.1371/journal.pone.0186925)
Supplement: S4 File — (ZIP) [file pone.0186925.s004.zip › S4_File/scyther-w32-v1.1.3/Protocols/ISO-9798/isoiec-9798-4-1-udkey.spdl]

/*
 * Modeled from ISO/IEC 9798
 * Modeler: Cas Cremers, Dec. 2010
 *
 * ccf
 * one-pass
 * unilateral
 *
 * Unidirectional key version.
 * 
 * Modeling notes:
 *
 * - The keyed CCF (f_kab(x)) is modeled as f(x,kab)
 */
hashfunction f;

protocol isoiec-9798-4-1-udkey(A,B)
{
	role A
	{
		fresh Text1,Text2: Ticket;
		fresh TNA: Nonce;

		claim(A,Running,B,TNA,Text1);
		send_1(A,B, TNA, Text2, f( TNA, Text1 ,k(A,B) ) );
	}
	role B
	{
		var TNA: Nonce;
		var Text1,Text2: Ticket;

		recv_1(A,B, TNA, Text2, f( TNA, Text1 ,k(A,B) ) );

		claim(B,Commit,A,TNA,Text1);
		claim(B,Alive);
		claim(B,Weakagree);
	}
}
